# Supplementary material for: Epizootic ulcerative syndrome causes cutaneous dysbacteriosis in hybrid snakehead (Channa maculata♀ × Channa argus♂)
Source: PeerJ. 2019 Apr 2;7:e6674. doi: 10.7717/peerj.6674 (PMC6450373; doi:10.7717/peerj.6674)
Supplement: Supplemental Information 3 [file peerj-07-6674-s003.xlsx]

## Sheet: Table S2. Unifrac_distances_pai
Table S2. Wilcoxon test of Unifrac distances within groups and between groups.
Distance	group1	group2	p	p.adj	p.format	p.signif	method
unwieghted_unifrac_distance	EUS-EUS	EUS-Healthy	0.351787	1	0.35179	ns	Wilcoxon
unwieghted_unifrac_distance	EUS-EUS	EUS-PW	0.19488	1	0.19488	ns	Wilcoxon
unwieghted_unifrac_distance	EUS-EUS	EUS-Sediment	0.00521596	0.114751	0.00522	**	Wilcoxon
unwieghted_unifrac_distance	EUS-EUS	Healthy-Healthy	0.307489	1	0.30749	ns	Wilcoxon
unwieghted_unifrac_distance	EUS-EUS	Healthy-PW	0.898306	1	0.89831	ns	Wilcoxon
unwieghted_unifrac_distance	EUS-EUS	Healthy-Sediment	0.00465626	0.107094	0.00466	**	Wilcoxon
unwieghted_unifrac_distance	EUS-EUS	PW-PW	0.00170625	0.04095	0.00171	**	Wilcoxon
unwieghted_unifrac_distance	EUS-EUS	PW-Sediment	0.0100444	0.200889	0.01004	*	Wilcoxon
unwieghted_unifrac_distance	EUS-EUS	Sediment-Sediment	0.909722	1	0.90972	ns	Wilcoxon
unwieghted_unifrac_distance	EUS-Healthy	EUS-PW	0.741514	1	0.74151	ns	Wilcoxon
unwieghted_unifrac_distance	EUS-Healthy	EUS-Sediment	4.61e-05	0.00138281	4.6e-05	****	Wilcoxon
unwieghted_unifrac_distance	EUS-Healthy	Healthy-Healthy	0.000242796	0.0065555	0.00024	***	Wilcoxon
unwieghted_unifrac_distance	EUS-Healthy	Healthy-PW	0.068172	0.954409	0.06817	ns	Wilcoxon
unwieghted_unifrac_distance	EUS-Healthy	Healthy-Sediment	5.12e-06	0.000215183	5.1e-06	****	Wilcoxon
unwieghted_unifrac_distance	EUS-Healthy	PW-PW	1.08e-05	0.000378812	1.1e-05	****	Wilcoxon
unwieghted_unifrac_distance	EUS-Healthy	PW-Sediment	3.29e-05	0.00102077	3.3e-05	****	Wilcoxon
unwieghted_unifrac_distance	EUS-Healthy	Sediment-Sediment	0.221236	1	0.22124	ns	Wilcoxon
unwieghted_unifrac_distance	EUS-PW	EUS-Sediment	0.000552937	0.0143764	0.00055	***	Wilcoxon
unwieghted_unifrac_distance	EUS-PW	Healthy-Healthy	2.9e-05	0.000928945	2.9e-05	****	Wilcoxon
unwieghted_unifrac_distance	EUS-PW	Healthy-PW	0.0436021	0.697633	0.0436	*	Wilcoxon
unwieghted_unifrac_distance	EUS-PW	Healthy-Sediment	0.000104212	0.00302215	0.0001	***	Wilcoxon
unwieghted_unifrac_distance	EUS-PW	PW-PW	5.46e-06	0.000224064	5.5e-06	****	Wilcoxon
unwieghted_unifrac_distance	EUS-PW	PW-Sediment	0.000210605	0.00589693	0.00021	***	Wilcoxon
unwieghted_unifrac_distance	EUS-PW	Sediment-Sediment	0.0507552	0.761328	0.05076	ns	Wilcoxon
unwieghted_unifrac_distance	EUS-Sediment	Healthy-Healthy	2.47e-05	0.000815316	2.5e-05	****	Wilcoxon
unwieghted_unifrac_distance	EUS-Sediment	Healthy-PW	3.02e-07	1.3e-05	3e-07	****	Wilcoxon
unwieghted_unifrac_distance	EUS-Sediment	Healthy-Sediment	0.876646	1	0.87665	ns	Wilcoxon
unwieghted_unifrac_distance	EUS-Sediment	PW-PW	7.71e-06	0.000277579	7.7e-06	****	Wilcoxon
unwieghted_unifrac_distance	EUS-Sediment	PW-Sediment	0.341737	1	0.34174	ns	Wilcoxon
unwieghted_unifrac_distance	EUS-Sediment	Sediment-Sediment	0.0185124	0.351735	0.01851	*	Wilcoxon
unwieghted_unifrac_distance	Healthy-Healthy	Healthy-PW	0.00903278	0.189688	0.00903	**	Wilcoxon
unwieghted_unifrac_distance	Healthy-Healthy	Healthy-Sediment	5.46e-06	0.000224064	5.5e-06	****	Wilcoxon
unwieghted_unifrac_distance	Healthy-Healthy	PW-PW	0.00058284	0.014571	0.00058	***	Wilcoxon
unwieghted_unifrac_distance	Healthy-Healthy	PW-Sediment	5.46e-06	0.000224064	5.5e-06	****	Wilcoxon
unwieghted_unifrac_distance	Healthy-Healthy	Sediment-Sediment	0.677585	1	0.67758	ns	Wilcoxon
unwieghted_unifrac_distance	Healthy-PW	Healthy-Sediment	2.29e-09	1.03e-07	2.3e-09	****	Wilcoxon
unwieghted_unifrac_distance	Healthy-PW	PW-PW	1.51e-05	0.000513904	1.5e-05	****	Wilcoxon
unwieghted_unifrac_distance	Healthy-PW	PW-Sediment	1.64e-08	7.22e-07	1.6e-08	****	Wilcoxon
unwieghted_unifrac_distance	Healthy-PW	Sediment-Sediment	0.454126	1	0.45413	ns	Wilcoxon
unwieghted_unifrac_distance	Healthy-Sediment	PW-PW	5.46e-06	0.000224064	5.5e-06	****	Wilcoxon
unwieghted_unifrac_distance	Healthy-Sediment	PW-Sediment	0.322396	1	0.3224	ns	Wilcoxon
unwieghted_unifrac_distance	Healthy-Sediment	Sediment-Sediment	0.0185124	0.351735	0.01851	*	Wilcoxon
unwieghted_unifrac_distance	PW-PW	PW-Sediment	5.46e-06	0.000224064	5.5e-06	****	Wilcoxon
unwieghted_unifrac_distance	PW-PW	Sediment-Sediment	0.161972	1	0.16197	ns	Wilcoxon
unwieghted_unifrac_distance	PW-Sediment	Sediment-Sediment	0.0224789	0.382141	0.02248	*	Wilcoxon
weighted_unifrac_distance	EUS-EUS	EUS-Healthy	0.12968	0.965526	0.12968	ns	Wilcoxon
weighted_unifrac_distance	EUS-EUS	EUS-PW	7.71e-06	0.000254448	7.7e-06	****	Wilcoxon
weighted_unifrac_distance	EUS-EUS	EUS-Sediment	2.1e-05	0.000651017	2.1e-05	****	Wilcoxon
weighted_unifrac_distance	EUS-EUS	Healthy-Healthy	0.000768539	0.0168165	0.00077	***	Wilcoxon
weighted_unifrac_distance	EUS-EUS	Healthy-PW	0.000731154	0.0168165	0.00073	***	Wilcoxon
weighted_unifrac_distance	EUS-EUS	Healthy-Sediment	0.000135742	0.00366504	0.00014	***	Wilcoxon
weighted_unifrac_distance	EUS-EUS	PW-PW	0.00131495	0.0233919	0.00131	**	Wilcoxon
weighted_unifrac_distance	EUS-EUS	PW-Sediment	0.000731154	0.0168165	0.00073	***	Wilcoxon
weighted_unifrac_distance	EUS-EUS	Sediment-Sediment	0.73373	1	0.73373	ns	Wilcoxon
weighted_unifrac_distance	EUS-Healthy	EUS-PW	1.27e-05	0.000405601	1.3e-05	****	Wilcoxon
weighted_unifrac_distance	EUS-Healthy	EUS-Sediment	4.24e-05	0.00122958	4.2e-05	****	Wilcoxon
weighted_unifrac_distance	EUS-Healthy	Healthy-Healthy	5.46e-06	0.000245924	5.5e-06	****	Wilcoxon
weighted_unifrac_distance	EUS-Healthy	Healthy-PW	0.00146228	0.0233964	0.00146	**	Wilcoxon
weighted_unifrac_distance	EUS-Healthy	Healthy-Sediment	0.000210605	0.00547572	0.00021	***	Wilcoxon
weighted_unifrac_distance	EUS-Healthy	PW-PW	5.46e-06	0.000245924	5.5e-06	****	Wilcoxon
weighted_unifrac_distance	EUS-Healthy	PW-Sediment	5.91e-05	0.0016547	5.9e-05	****	Wilcoxon
weighted_unifrac_distance	EUS-Healthy	Sediment-Sediment	0.104182	0.937635	0.10418	ns	Wilcoxon
weighted_unifrac_distance	EUS-PW	EUS-Sediment	0.560509	1	0.56051	ns	Wilcoxon
weighted_unifrac_distance	EUS-PW	Healthy-Healthy	5.46e-06	0.000245924	5.5e-06	****	Wilcoxon
weighted_unifrac_distance	EUS-PW	Healthy-PW	2.78e-05	0.000833126	2.8e-05	****	Wilcoxon
weighted_unifrac_distance	EUS-PW	Healthy-Sediment	0.000972082	0.0194416	0.00097	***	Wilcoxon
weighted_unifrac_distance	EUS-PW	PW-PW	5.46e-06	0.000245924	5.5e-06	****	Wilcoxon
weighted_unifrac_distance	EUS-PW	PW-Sediment	0.000552937	0.0132705	0.00055	***	Wilcoxon
weighted_unifrac_distance	EUS-PW	Sediment-Sediment	0.00123115	0.0233919	0.00123	**	Wilcoxon
weighted_unifrac_distance	EUS-Sediment	Healthy-Healthy	5.46e-06	0.000245924	5.5e-06	****	Wilcoxon
weighted_unifrac_distance	EUS-Sediment	Healthy-PW	0.000413493	0.0103373	0.00041	***	Wilcoxon
weighted_unifrac_distance	EUS-Sediment	Healthy-Sediment	0.00832031	0.108164	0.00832	**	Wilcoxon
weighted_unifrac_distance	EUS-Sediment	PW-PW	5.46e-06	0.000245924	5.5e-06	****	Wilcoxon
weighted_unifrac_distance	EUS-Sediment	PW-Sediment	0.00520588	0.0780882	0.00521	**	Wilcoxon
weighted_unifrac_distance	EUS-Sediment	Sediment-Sediment	0.00123115	0.0233919	0.00123	**	Wilcoxon
weighted_unifrac_distance	Healthy-Healthy	Healthy-PW	5.46e-06	0.000245924	5.5e-06	****	Wilcoxon
weighted_unifrac_distance	Healthy-Healthy	Healthy-Sediment	5.46e-06	0.000245924	5.5e-06	****	Wilcoxon
weighted_unifrac_distance	Healthy-Healthy	PW-PW	0.96985	1	0.96985	ns	Wilcoxon
weighted_unifrac_distance	Healthy-Healthy	PW-Sediment	5.46e-06	0.000245924	5.5e-06	****	Wilcoxon
weighted_unifrac_distance	Healthy-Healthy	Sediment-Sediment	0.0140193	0.168231	0.01402	*	Wilcoxon
weighted_unifrac_distance	Healthy-PW	Healthy-Sediment	0.331975	1	0.33198	ns	Wilcoxon
weighted_unifrac_distance	Healthy-PW	PW-PW	5.46e-06	0.000245924	5.5e-06	****	Wilcoxon
weighted_unifrac_distance	Healthy-PW	PW-Sediment	0.969045	1	0.96905	ns	Wilcoxon
weighted_unifrac_distance	Healthy-PW	Sediment-Sediment	0.120691	0.965526	0.12069	ns	Wilcoxon
weighted_unifrac_distance	Healthy-Sediment	PW-PW	5.46e-06	0.000245924	5.5e-06	****	Wilcoxon
weighted_unifrac_distance	Healthy-Sediment	PW-Sediment	0.415118	1	0.41512	ns	Wilcoxon
weighted_unifrac_distance	Healthy-Sediment	Sediment-Sediment	0.0326698	0.359368	0.03267	*	Wilcoxon
weighted_unifrac_distance	PW-PW	PW-Sediment	5.46e-06	0.000245924	5.5e-06	****	Wilcoxon
weighted_unifrac_distance	PW-PW	Sediment-Sediment	0.00579536	0.081135	0.0058	**	Wilcoxon
weighted_unifrac_distance	PW-Sediment	Sediment-Sediment	0.0357638	0.359368	0.03576	*	Wilcoxon
